# Supplementary material for: The complete genome sequence of unculturable Mycoplasma faucium obtained through clinical metagenomic next-generation sequencing
Source: Front Cell Infect Microbiol. 2024 Apr 16;14:1368923. doi: 10.3389/fcimb.2024.1368923 (PMC11062135; doi:10.3389/fcimb.2024.1368923)
Supplement: Supplementary file 1 [file Table_1.xlsx]

## Sheet: Sheet1
TABLE S1 - 11 genes of M. faucium, whose orthologs are present in all Mycoplasma species
Name	Genome position	Length (AA)	Product
LQ356_02655	554826..556985(Complement)	719	VacB/RNase_II_family_3'-5'_exoribonuclease
atpA	427447..429015	522	F0F1_ATP_synthase_subunit_alpha
atpD	429893..431359	488	F0F1_ATP_synthase_subunit_beta
gpmI	615558..617063(Complement)	501	2,3-bisphosphoglycerate-independent_phosphoglycerate_mutase
gyrA	263309..266062	917	DNA_gyrase_subunit_A
gyrB	323946..325889	647	DNA_topoisomerase_(ATP-hydrolyzing)_subunit_B
lysS	315651..317129	492	lysine--tRNA_ligase
prfA	509922..511001(Complement)	359	peptide_chain_release_factor_1
rplB	457884..458729	281	50S_ribosomal_protein_L2
rplN	461807..462175	122	50S_ribosomal_protein_L14
tuf	476386..477579	397	elongation_factor_Tu
