# Supplementary material for: The complete genome sequence of unculturable Mycoplasma faucium obtained through clinical metagenomic next-generation sequencing
Source: Front Cell Infect Microbiol. 2024 Apr 16;14:1368923. doi: 10.3389/fcimb.2024.1368923 (PMC11062135; doi:10.3389/fcimb.2024.1368923)
Supplement: Supplementary file 2 [file Table_2.xlsx]

## Sheet: Sheet1
TABLE S2 - 109 genes of M. faucium, whose orthologs are present in all species of the M. hominis group
Name	Position	Length (AA)	Product
LQ356_00030	3681..4445	253	TatD_family_hydrolase
LQ356_00085	14875..17811	977	AAA_family_ATPase
LQ356_00230	56626..57600(Complement)	323	ribose-phosphate_pyrophosphokinase
LQ356_00280	68316..68786	155	Sua5/YciO/YrdC/YwlC_family_protein
LQ356_00345	80657..81337(Complement)	225	ribulose-phosphate_3-epimerase
LQ356_00355	82196..83203(Complement)	335	serine/threonine_protein_kinase
LQ356_00395	89023..89979	315	ABC_transporter_permease_subunit
LQ356_00425	96281..97924(Complement)	546	DAK2_domain-containing_protein
LQ356_00435	98219..99475(Complement)	418	serine_hydroxymethyltransferase
LQ356_00440	99491..100030(Complement)	172	hypothetical_protein
LQ356_00455	105462..106013(Complement)	183	ribosome_recycling_factor
LQ356_00495	118702..119604	300	nucleotidyltransferase
LQ356_00950	216668..217006	110	hypothetical_protein
LQ356_01075	239671..240681	336	nicotinate_phosphoribosyltransferase
LQ356_01095	243892..244824	310	carbamate_kinase
LQ356_01545	349754..351901	714	helix-hairpin-helix_domain-containing_protein
LQ356_01595	362356..363075(Complement)	237	hypothetical_protein
LQ356_01700	381105..381833	242	triose-phosphate_isomerase
LQ356_01750	389075..391267	724	hypothetical_protein
LQ356_01880	426097..426369	89	F0F1_ATP_synthase_subunit_C
LQ356_01935	435744..436475	243	TlyA_family_RNA_methyltransferase
LQ356_01950	438058..439269	400	DNA_polymerase_IV
LQ356_02160	467243..467923	226	adenylate_kinase
LQ356_02190	469777..470805	341	DNA-directed_RNA_polymerase_subunit_alpha
LQ356_02280	487738..488649	303	FAD-dependent_oxidoreductase
LQ356_02470	523873..524715(Complement)	279	riboflavin_biosynthesis_protein
LQ356_02480	525526..526407(Complement)	292	tRNA_pseudouridine(55)_synthase
LQ356_02585	543535..544206(Complement)	223	16S_rRNA_(uracil(1498)-N(3))-methyltransferase
LQ356_02605	547519..547959(Complement)	146	division/cell_wall_cluster_transcriptional_repressor_MraZ
LQ356_02655	554826..556985(Complement)	718	VacB/RNase_II_family_3'-5'_exoribonuclease
LQ356_02730	573603..575195	526	RNA_polymerase_sigma_factor
LQ356_02740	576629..577519(Complement)	296	bifunctional_5,10-methylenetetrahydrofolate_dehydrogenase/5,10-methenyltetrahydrofolate_cyclohydrolase
LQ356_02790	586216..587118(Complement)	300	RluA_family_pseudouridine_synthase
LQ356_02865	592856..593650(Complement)	263	tRNA1(Val)_(adenine(37)-N6)-methyltransferase
LQ356_02930	613164..614753(Complement)	517	MATE_family_efflux_transporter
LQ356_02980	626173..626865(Complement)	230	TrkA_family_potassium_uptake_protein
LQ356_02985	627034..628599	516	potassium_transporter_KtrB
LQ356_02995	636638..637357(Complement)	238	ribonuclease_HIII
LQ356_03090	664829..665722	297	5'-3'_exonuclease
LQ356_03120	670824..671111	95	YbaB/EbfC_family_nucleoid-associated_protein
LQ356_03320	726275..726706(Complement)	143	23S_rRNA_(pseudouridine(1915)-N(3))-methyltransferase_RlmH
LQ356_03345	730915..732495(Complement)	525	transcription_termination_factor_NusA
LQ356_03375	739760..740587	274	deoxyribonuclease_IV
LQ356_03410	746080..746808	241	YebC/PmpR_family_DNA-binding_transcriptional_regulator
LQ356_03430	750676..751620(Complement)	310	energy-coupling_factor_transporter_transmembrane_protein_EcfT
LQ356_03435	751613..752656(Complement)	345	ATP-binding_cassette_domain-containing_protein
LQ356_03440	752641..753444(Complement)	267	energy-coupling_factor_transporter_ATPase
LQ356_03570	789609..790637(Complement)	338	ECF_transporter_S_component
LQ356_03595	79485..795689(Complement)0	277	RluA_family_pseudouridine_synthase
LQ356_03600	795682..796320(Complement)	212	segregation/condensation_protein_B
atpA	427447..429015	519	F0F1_ATP_synthase_subunit_alpha
atpD	429893..431359	488	F0F1_ATP_synthase_subunit_beta
atpG	429015..429884	288	ATP_synthase_F1_subunit_gamma
def	208074..208634(Complement)	184	peptide_deformylase
deoC	383348..384007(Complement)	219	deoxyribose-phosphate_aldolase
deoD	385344..386060(Complement)	238	purine-nucleoside_phosphorylase
dnaJ	508044..509159(Complement)	371	molecular_chaperone_DnaJ
dnaX	668867..670801	640	DNA_polymerase_III_subunit_gamma/tau
era	23064..23951	294	GTPase_Era
ffh	568936..570261(Complement)	441	signal_recognition_particle_protein
ftsY	107036..108085(Complement)	347	signal_recognition_particle-docking_protein_FtsY
gmk	83949..84584(Complement)	211	guanylate_kinase
gpmI	615558..617063(Complement)	500	2,3-bisphosphoglycerate-independent_phosphoglycerate_mutase
greA	608390..608866(Complement)	158	transcription_elongation_factor_GreA
gyrA	263309..266062	916	DNA_gyrase_subunit_A
gyrB	323946..325889(Complement)	644	DNA_topoisomerase_(ATP-hydrolyzing)_subunit_B
hisS	559004..560266(Complement)	419	histidine--tRNA_ligase
hrcA	444223..445257	343	heat-inducible_transcriptional_repressor_HrcA
ligA	748666..750672(Complement)	666	NAD-dependent_DNA_ligase_LigA
lysS	315651..317129	490	lysine--tRNA_ligase
mnmE	111081..112439(Complement)	449	tRNA_uridine-5-carboxymethylaminomethyl(34)_synthesis_GTPase_MnmE
mnmG	726706..728529(Complement)	605	tRNA_uridine-5-carboxymethylaminomethyl(34)_synthesis_enzyme_MnmG
mutM	67423..68274(Complement)	282	DNA-formamidopyrimidine_glycosylase
obgE	589117..590391(Complement)	422	GTPase_ObgE
pheS	421051..421992(Complement)	311	phenylalanine--tRNA_ligase_subunit_alpha
prfA	509922..511001(Complement)	359	peptide_chain_release_factor_1
pth	167912..168457	181	aminoacyl-tRNA_hydrolase
rbfA	728535..728864(Complement)	108	30S_ribosome-binding_factor_RbfA
rplA	366347..367039(Complement)	230	50S_ribosomal_protein_L1
rplB	457884..458729	280	50S_ribosomal_protein_L2
rplF	463692..464231	179	50S_ribosomal_protein_L6
rplI	74791..75228(Complement)	145	50S_ribosomal_protein_L9
rplJ	602600..603100(Complement)	166	50S_ribosomal_protein_L10
rplK	367039..367482(Complement)	146	50S_ribosomal_protein_L11
rplL	602202..602570(Complement)	122	50S_ribosomal_protein_L7/L12
rplN	461807..462175	122	50S_ribosomal_protein_L14
rplO	465316..465750	144	50S_ribosomal_protein_L15
rplR	464249..464602	117	50S_ribosomal_protein_L18
rplT	442430..442789	115	50S_ribosomal_protein_L20
rplU	538119..538427	102	50S_ribosomal_protein_L21
rplX	462181..462519	111	50S_ribosomal_protein_L24
rpsD	43713..44312(Complement)	198	30S_ribosomal_protein_S4
rpsE	464602..465294	230	30S_ribosomal_protein_S5
rpsH	463270..463686	137	30S_ribosomal_protein_S8
rpsI	542595..543011(Complement)	138	30S_ribosomal_protein_S9
rpsJ	455234..455545	103	30S_ribosomal_protein_S10
rpsL	583491..583907(Complement)	138	30S_ribosomal_protein_S12
rpsM	469021..469389	122	30S_ribosomal_protein_S13
rsgA	81337..82191(Complement)	283	ribosome_small_subunit-dependent_GTPase_A
rsmA	4448..5215	254	16S_rRNA_(adenine(1518)-N(6)/adenine(1519)-N(6))-_dimethyltransferase_RsmA
rsmD	84608..85165(Complement)	185	16S_rRNA_(guanine(966)-N(2))-methyltransferase_RsmD
rsmG	55938..56651(Complement)	235	16S_rRNA_(guanine(527)-N(7))-methyltransferase_RsmG
rsmI	673246..674010	253	16S_rRNA_(cytidine(1402)-2'-O)-methyltransferase
ruvX	609969..610403(Complement)	143	Holliday_junction_resolvase_RuvX
thiI	693138..694286(Complement)	381	tRNA_4-thiouridine(8)_synthase_ThiI
trmD	533787..534464(Complement)	224	tRNA_(guanosine(37)-N1)-methyltransferase_TrmD
trpS	202502..203500(Complement)	331	tryptophan--tRNA_ligase
tuf	476386..477579	397	elongation_factor_Tu
yihA	77223..77774(Complement)	179	ribosome_biogenesis_GTP-binding_protein_YihA/YsxC
