# Supplementary material for: The complete genome sequence of unculturable Mycoplasma faucium obtained through clinical metagenomic next-generation sequencing
Source: Front Cell Infect Microbiol. 2024 Apr 16;14:1368923. doi: 10.3389/fcimb.2024.1368923 (PMC11062135; doi:10.3389/fcimb.2024.1368923)
Supplement: Supplementary file 3 [file Table_3.xlsx]

## Sheet: Sheet1
TABLE S3 - Average Nucleotide Identity (ANI) values comparing Mycoplasma species within the M. hominis cluster
	M. faucium UMCG-MFM1	M. alkalescens NCTC10135	M. anseris ATCC 49234	M. arginini NCTC10129	M. arthritidis NCTC10162	M. canadense HAZ360	M. cloacale NCTC10199	M. hominis A136	M. hyosynoviae M60	M. orale NCTC10112	M. phocicerebrale 1049	M. phocidae 105	M. phocoeninasale C264-NAS	M. salivarium NCTC10113	M. struthionis 237IA
M. faucium UMCG-MFM1	*	71.39	72.56	71.81	71.71	72.28	72.32	71.51	73.50	73.36	71.45	71.57	70.97	74.53	72.37
M. alkalescens NCTC10135	72.38	*	73.47	77.58	71.75	77.92	72.94	73.14	71.65	72.13	76.02	73.22	72.74	72.74	73.90
M. anseris ATCC 49234	71.86	72.25	*	72.38	72.25	72.71	74.99	72.22	71.34	71.93	72.37	72.20	71.37	72.55	73.11
M. arginini NCTC10129	72.23	77.03	73.17	*	71.14	79.19	72.79	72.84	71.29	71.68	76.90	73.01	72.29	72.22	73.74
M. arthritidis NCTC10162	70.33	69.74	71.08	70.01	*	70.03	70.40	69.74	69.49	70.25	69.62	70.15	69.84	70.98	70.60
M. canadense HAZ360	73.12	78.08	74.79	79.75	72.76	*	73.84	74.14	72.26	72.68	78.01	74.40	73.73	73.52	75.30
M. cloacale NCTC10199	71.40	71.81	74.58	71.78	71.12	71.99	*	71.64	71.01	71.51	71.51	71.67	71.01	71.73	72.40
M. hominis A136	71.30	72.07	72.21	72.68	70.86	72.56	71.82	*	70.50	70.89	72.79	72.28	71.99	71.52	73.09
M. hyosynoviae M60	72.53	70.19	71.09	70.53	70.36	70.53	70.74	70.14	*	71.44	70.04	70.40	70.11	72.68	70.99
M. orale NCTC10112	73.22	71.22	72.64	71.62	71.27	71.45	72.31	71.32	72.56	*	71.89	71.11	71.19	73.54	72.30
M. phocicerebrale 1049	72.50	76.02	74.07	77.46	71.89	77.36	73.24	73.95	71.78	72.37	*	73.64	72.66	73.10	74.91
M. phocidae 105	71.46	73.04	72.71	73.17	71.69	72.92	72.26	72.73	71.03	71.29	73.00	*	81.09	72.01	73.42
M. phocoeninasale C264-NAS	70.90	71.70	71.84	72.05	70.90	72.11	71.70	71.85	70.25	70.64	71.40	80.49	*	71.49	72.64
M. salivarium NCTC10113	73.56	71.30	72.46	71.36	70.80	71.52	71.35	71.30	72.23	72.89	70.94	70.89	70.49	*	71.80
M. struthionis 237IA	73.45	73.67	74.01	74.65	72.70	74.93	73.89	74.06	72.45	72.99	74.70	74.08	73.61	73.55	*
