# Supplementary material for: The complete genome sequence of unculturable Mycoplasma faucium obtained through clinical metagenomic next-generation sequencing
Source: Front Cell Infect Microbiol. 2024 Apr 16;14:1368923. doi: 10.3389/fcimb.2024.1368923 (PMC11062135; doi:10.3389/fcimb.2024.1368923)
Supplement: Supplementary file 4 [file Table_4.xlsx]

## Sheet: Sheet1
TABLE S4 - Average Nucleotide Identity (ANI) values comparing M. faucium with Mycoplasma species outside the M. hominis cluster
	M. faucium UMCG-MFM1	M. agalactiae PG2	M. amphoriforme A39	M. anserisalpingitidis MYCAV177	M. capricolum subsp. capricolum ATCC 27343	M. capricolum subsp. capripneumoniae 87001	M. cottewii VIS	M. crocodyli MP145	M. feriruminatoris G5847	M. gallisepticum VA94_7994-1-7P	M. genitalium G37	M. haemocanis Illinois	M. haemofelis Langford_1	M. haemolamae Purdue	M. haemominutum 'Birmingham_1'	M. leachii 990146	M. miroungirhinis ES2806-NAS	M. mycoides subsp. capri GM12	M. nasistruthionis 2F1A	M. ovis Michigan	M. parvum Indiana	M. phocoenae C264-GEN	M. pneumoniae NCTC10119	M. pulmonis NCTC10139	M. putrefaciens NCTC10155	M. suis KI3806	M. tauri Zaradi2	M. tullyi 56A97T	M. wenyonii Massachusetts	M. yeatsii GM274B
M. faucium UMCG-MFM1	*	67.26	64.27	67.05	66.71	66.65	66.55	67.71	66.36	64.97	64.94	63.25	63.67	64.12	64.01	66.53	70.38	66.45	67.87	64.74	65.05	68.96	63.41	67.20	66.28	64.49	67.85	65.33	63.87	66.41
M. agalactiae PG2	66.50	*	63.92	68.70	66.77	67.15	66.25	67.79	66.95	64.67	64.17	63.87	63.91	64.39	63.98	66.93	66.96	66.93	68.47	64.49	63.88	66.56	63.37	66.36	66.03	64.42	71.97	64.58	64.15	66.42
M. amphoriforme A39	64.46	63.87	*	63.70	64.52	64.49	64.64	64.12	64.62	65.87	65.51	63.41	63.59	65.41	65.23	64.80	64.42	64.89	64.93	65.03	64.35	64.69	65.24	63.90	64.61	63.73	64.20	66.38	64.25	64.59
M. anserisalpingitidis MYCAV177	67.59	69.23	63.32	*	65.96	66.07	65.93	71.11	66.14	64.17	64.20	64.27	64.71	65.29	64.30	66.34	68.02	66.16	70.62	64.84	63.79	67.75	63.88	68.21	65.81	63.94	69.60	64.89	64.98	66.04
M. capricolum subsp. capricolum ATCC 27343	66.78	67.46	65.29	66.76	*	96.22	77.20	66.46	87.10	65.76	66.28	65.36	64.66	64.93	65.07	93.41	67.51	89.07	67.72	65.36	65.93	66.15	65.86	66.28	76.39	66.32	67.27	65.70	66.45	76.97
M. capricolum subsp. capripneumoniae 87001	66.29	66.98	64.78	66.35	96.28	*	76.96	66.44	87.16	65.24	65.03	64.63	64.46	64.83	64.87	93.33	67.42	88.55	66.41	65.07	64.99	66.44	64.80	66.47	76.74	65.07	67.10	65.43	65.04	77.04
M. cottewii VIS	65.71	66.05	64.76	65.60	76.63	76.46	*	66.23	77.19	64.94	64.26	64.20	65.25	64.38	65.69	76.60	66.91	76.68	66.13	64.14	64.85	65.88	64.14	65.50	79.60	64.71	65.91	65.04	65.33	92.96
M. crocodyli MP145	67.52	69.01	63.78	71.61	65.99	65.93	66.09	*	66.16	64.70	64.39	64.03	64.41	64.53	64.13	65.90	68.04	66.07	70.57	64.11	64.59	67.46	64.58	67.74	65.87	64.78	69.23	64.44	64.52	65.84
M. feriruminatoris G5847	66.70	67.58	65.89	66.65	86.39	86.82	77.05	66.17	*	65.84	66.37	64.19	65.72	64.93	65.64	86.31	67.22	87.61	66.89	64.57	65.19	66.35	65.46	66.63	76.32	64.75	67.29	66.35	65.38	77.03
M. gallisepticum VA94_7994-1-7P	64.85	63.95	66.17	64.73	65.08	65.12	65.26	64.84	65.10	*	65.79	63.89	65.48	66.44	65.90	65.28	65.16	65.61	65.27	65.40	64.96	64.66	65.55	65.09	65.25	66.09	64.68	84.68	65.79	65.33
M. genitalium G37	63.21	63.75	65.17	63.64	64.61	64.60	64.47	63.40	64.51	65.30	*	65.44	63.97	64.52	65.01	64.79	63.53	64.83	63.80	64.49	65.04	62.89	69.25	64.33	64.21	65.11	63.73	65.66	65.57	64.22
M. haemocanis Illinois	62.53	63.00	62.37	62.01	63.30	62.95	62.89	62.17	62.70	62.84	63.34	*	80.82	64.70	63.88	63.40	62.10	63.38	63.78	64.36	64.03	62.27	63.15	62.56	63.56	64.55	63.25	63.28	64.91	63.19
M. haemofelis Langford_1	62.56	62.84	63.57	63.28	62.69	62.61	62.15	61.57	62.33	63.61	62.53	78.98	*	65.27	63.95	62.77	63.60	63.03	63.21	64.65	64.79	64.20	63.34	63.15	62.17	64.72	63.25	63.50	64.75	62.41
M. haemolamae Purdue	64.40	64.03	63.41	63.86	63.85	63.37	64.11	63.97	63.33	64.43	63.86	64.42	65.23	*	65.90	63.06	64.26	63.45	64.61	66.65	66.30	64.55	64.23	64.52	64.97	66.87	63.78	63.87	67.71	65.07
M. haemominutum 'Birmingham_1'	63.54	63.73	64.03	62.61	64.16	63.93	63.18	63.77	64.09	64.06	65.05	64.54	64.86	66.31	*	64.07	63.71	63.94	62.97	67.10	67.59	63.59	64.18	63.62	63.52	67.11	62.84	63.35	67.06	63.59
M. leachii 990146	66.30	67.17	64.75	66.08	93.39	93.19	76.92	66.05	86.84	65.20	64.88	64.92	65.15	64.22	64.95	*	67.54	91.01	66.32	64.77	65.00	66.16	64.90	66.36	76.33	64.58	66.90	65.53	65.71	76.77
M. miroungirhinis ES2806-NAS	71.06	68.56	65.02	68.85	67.47	67.55	66.65	68.96	67.50	65.71	65.13	64.42	65.29	66.20	64.89	67.51	*	67.48	68.77	64.53	64.32	72.93	64.36	67.99	66.43	65.02	68.69	65.69	66.36	66.78
M. mycoides subsp. capri GM12	66.57	67.68	64.82	66.40	88.63	88.00	77.07	67.02	87.91	65.65	66.13	64.70	64.99	65.63	65.26	90.51	67.56	*	66.76	65.47	66.27	66.18	66.16	66.88	76.44	65.75	67.65	65.87	65.78	77.03
M. nasistruthionis 2F1A	67.86	69.21	64.85	70.72	66.40	66.27	67.10	70.35	66.66	65.26	65.25	65.38	65.37	64.90	65.00	66.44	67.90	66.97	*	65.19	65.11	68.12	65.45	68.06	66.39	64.94	69.03	65.46	65.03	66.81
M. ovis Michigan	64.29	64.56	66.54	63.94	65.10	64.73	64.46	63.80	64.45	66.51	66.13	66.45	66.54	67.26	67.90	64.72	64.37	64.42	64.03	*	68.68	63.46	67.39	64.90	64.59	68.64	64.11	66.37	75.05	64.15
M. parvum Indiana	64.97	64.05	65.82	64.46	64.67	64.58	64.91	65.22	64.96	65.14	64.86	65.58	66.33	68.52	69.38	64.86	64.36	64.74	64.20	70.25	*	64.48	65.78	64.59	64.61	75.46	64.47	65.21	69.85	64.70
M. phocoenae C264-GEN	68.96	67.11	64.49	67.63	65.87	65.86	66.17	67.57	66.30	64.76	64.46	63.35	63.29	65.49	65.04	66.02	71.85	66.05	68.06	65.04	64.50	*	64.81	67.07	65.71	65.88	67.45	64.69	65.06	66.15
M. pneumoniae NCTC10119	63.92	62.82	64.79	62.86	64.34	64.01	64.30	63.14	64.19	64.54	68.73	64.70	64.73	66.48	65.97	64.56	62.98	64.26	63.74	66.34	65.19	63.87	*	63.68	64.67	65.97	63.52	64.35	65.45	64.34
M. pulmonis NCTC10139	67.12	67.16	63.97	67.62	66.09	66.14	65.71	67.80	66.02	64.45	64.70	63.86	63.51	63.85	64.64	65.86	67.73	66.30	67.74	64.52	64.42	66.78	64.20	*	65.44	65.66	67.88	64.84	65.44	65.48
M. putrefaciens NCTC10155	65.80	66.36	64.14	65.23	75.61	75.50	79.04	65.64	75.89	65.32	64.75	65.86	65.66	65.44	64.88	75.58	66.47	75.64	65.74	65.62	65.33	65.40	64.92	65.38	*	65.23	66.03	65.70	66.29	79.07
M. suis KI3806	63.47	63.10	64.20	63.66	64.61	64.51	63.96	63.42	63.92	64.74	64.30	64.69	64.75	67.28	67.39	64.66	63.33	64.51	63.62	68.05	74.36	63.03	65.93	63.93	64.38	*	62.97	65.29	68.30	64.02
M. tauri Zaradi2	67.09	73.30	63.28	69.31	66.64	66.64	65.50	69.08	66.28	64.20	63.35	63.81	64.89	63.32	62.14	66.47	67.42	66.64	68.87	63.57	64.00	66.63	62.59	67.17	65.24	63.26	*	64.19	63.69	65.51
M. tullyi 56A97T	64.73	63.97	66.58	64.83	65.02	64.88	65.42	64.28	65.23	84.99	66.07	65.18	66.00	65.66	64.79	65.05	64.80	65.11	65.21	64.99	64.92	64.35	65.50	64.58	65.19	65.65	64.21	*	64.92	65.15
M. wenyonii Massachusetts	64.18	63.84	64.76	63.50	64.19	64.19	63.84	63.49	63.93	64.39	64.86	65.01	65.20	67.83	67.18	64.89	63.98	64.49	63.81	74.46	67.67	65.22	64.55	64.71	63.99	68.39	64.41	64.94	*	64.35
M. yeatsii GM274B	66.39	66.28	65.14	66.22	76.44	76.53	92.80	66.31	76.92	65.43	65.21	64.65	65.23	65.09	65.02	76.02	66.75	76.49	65.98	65.84	65.94	66.24	65.80	65.45	79.32	65.67	66.12	66.06	65.92	*
