# Supplementary material for: The complete genome sequence of unculturable Mycoplasma faucium obtained through clinical metagenomic next-generation sequencing
Source: Front Cell Infect Microbiol. 2024 Apr 16;14:1368923. doi: 10.3389/fcimb.2024.1368923 (PMC11062135; doi:10.3389/fcimb.2024.1368923)
Supplement: Supplementary file 5 [file Table_5.xlsx]

## Sheet: Sheet1
Table S5 - Insertion sequences identified in the M. faucium genome
Inesrtion sequence	Genome position	Sequence of direct repeats
ISMfau-1	58278..59642(Complement)
	177345..178709(Complement)
	273515..274880
	313730..315095
	317215..318580(Complement)
	575222..576586(Complement)
	765487..766852
ISMfau-2	36628..37883(Complement)	gcatcgacttacgatgcct
	65675..66930	gaacagtaagttttacttttc
	79359..80614	aagaaatccacaattgaagattt
	133411..134666	actgaattaatggaatattattcag
	538852..540103	agaagaaagtaatttcttctt
	548527..549781(Complement)	cacatcatcttttaaattggattgatgtg
	618160..619415	ttaaaagcgctattaagtagtgctt
	648597..649851(Complement)	aaagagcatttagctcttt
	716461..717716	ttttatatatttatatataaaata
	798721..799976(Complement)	Not present
