# Supplementary material for: The complete genome sequence of unculturable Mycoplasma faucium obtained through clinical metagenomic next-generation sequencing
Source: Front Cell Infect Microbiol. 2024 Apr 16;14:1368923. doi: 10.3389/fcimb.2024.1368923 (PMC11062135; doi:10.3389/fcimb.2024.1368923)
Supplement: Supplementary file 6 [file Table_6.xlsx]

## Sheet: Sheet1
TABLE S6 - Characteristics of ICEFa-II encoded proteins.
UMCG-MFM1 ICEFa-II (genome postition: 289110..309787)	Protein length (AA)	NCBI PGAP annotation	Homologues proteins BLASTp /[PSI-BLAST*]	Species	Query cover (%)	Identity (%)	Note	SignalP v. 6.0	DeepTMHMM
CDS1 (LQ356_01265)	266	hypothetical protein	hypothetical protein	Metamycoplasma hyosynoviae	100	49.81		undetected	Inside
LQ356_01270	212	hypothetical protein	DNA-processing protein DprA	Metamycoplasma hyosynoviae	77	32.97	DNA recombination-mediator protein A; cl22881	undetected	Inside
LQ356_01275	153	hypothetical protein	hypothetical protein	Mycoplasma enhydrae	88	33.79		undetected	Inside
LQ356_01280	237	DNA cytosine methyltransferase	hypothetical protein	Mycoplasmopsis primatum	98	52.85	S-adenosylmethionine-dependent methyltransferases (SAM or AdoMet-MTase), class I; cl17173	undetected	Inside
ruvA (LQ356_01280)	151	Holliday junction branch migration protein RuvA	Holliday junction branch migration protein RuvA	Metamycoplasma hyosynoviae	88	50.00		undetected	Inside
LQ356_01290	66	RuvA C-terminal domain-containing protein	Holliday junction DNA helicase RuvA	Chlamydia abortus	75	62.00		undetected	Inside
LQ356_01295	173	hypothetical protein	No significant similarity found					undetected	Inside
LQ356_01300	94	hypothetical protein	No significant similarity found					undetected	Inside
LQ356_01305	304	hypothetical protein	hypothetical protein	Metamycoplasma hyosynoviae	51	37.34		undetected	Inside
LQ356_01310	91	DNA adenine methylase	DNA adenine methylase	Mycoplasmopsis maculosa	85	48.72	Site-specific DNA-adenine methylase [Replication, recombination and repair]; COG0338	undetected	Inside
MhoN (LQ356_01310)	150	hypothetical protein	hypothetical protein	Metamycoplasma hominis	90	42.34		undetected	Inside
LQ356_01320	143	hypothetical protein	No significant similarity found					undetected	Inside
MhoR (LQ356_01325)	103	single-stranded DNA-binding protein	hypothetical protein	Metamycoplasma hominis	96	50.51		undetected	Inside
MhoS (LQ356_01330)	400	hypothetical protein	variable surface lipoprotein	Metamycoplasma hominis	100	44.52		Lipoprotein signal peptide (Sec/SPII)	Outside
MhoT (LQ356_01335)	97	hypothetical protein	hypothetical protein	Metamycoplasma hominis	100	81.63		undetected	2 TMRs
MhoU (LQ356_01340)	86	hypothetical protein	hypothetical protein	Metamycoplasma hominis	100	50.00		undetected	2 TMRS
CDS16 (LQ356_01345)	538	hypothetical protein	hypothetical protein	Metamycoplasma hominis	98	58.43		undetected	5 TMRs
CDS17 (LQ356_01350)	879	ATP-binding protein	ATP-binding protein	Metamycoplasma hominis	99	76.00	Type IV secretory pathway, VirB4 component; type-IV secretion system protein TraC; TIGR02746	undetected	2 TMRs
CDS19 (LQ356_01355)	1287	hypothetical protein	hypothetical protein	Metamycoplasma hominis	100	49.84	DNA polymerase III PolC; PRK00448	Lipoprotein signal peptide (Sec/SPII)	1 TMR
LQ356_01360	72	hypothetical protein	hypothetical protein*	Metamycoplasma hyosynoviae	79	42.37		undetected	Inside
CDS22 (LQ356_01365)	386	hypothetical protein	UPF0236 family protein	Mycoplasma enhydrae	93	51.25	Some family members are thought to be transposases; IPR009620	undetected	Inside
