# Supplementary material for: The complete genome sequence of unculturable Mycoplasma faucium obtained through clinical metagenomic next-generation sequencing
Source: Front Cell Infect Microbiol. 2024 Apr 16;14:1368923. doi: 10.3389/fcimb.2024.1368923 (PMC11062135; doi:10.3389/fcimb.2024.1368923)
Supplement: Supplementary file 7 [file Table_7.xlsx]

## Sheet: Sheet1
Region 1, total 19 CDS
#	CDS Position	BLAST Hit
1	124774..124787	attL
2	131469..133148	PHAGE_Mycopl_phiMFV1_NC_005964: MarRP; LQ356_00545; phage(gi50058553)
3	133158..133454	hypothetical protein; LQ356_00550
4	133511..134530	PHAGE_Staphy_phiPV83_NC_002486: transposase; LQ356_00555; phage(gi9635740)
5	134676..134978	hypothetical protein; LQ356_00560
6	134989..135303	hypothetical protein; LQ356_00565
7	135297..135839	hypothetical protein; LQ356_00570
8	135841..136992	PHAGE_Mycopl_phiMFV1_NC_005964: HtpN; LQ356_00575; phage(gi50058554)
9	136973..138040	PHAGE_Mycopl_phiMFV1_NC_005964: HtpT; LQ356_00580; phage(gi50058555)
10	138046..139095	PHAGE_Mycopl_phiMFV1_NC_005964: HtpT; LQ356_00585; phage(gi50058555)
11	139143..139676	PHAGE_Mycopl_phiMFV1_NC_005964: hypothetical protein; LQ356_00590; phage(gi50058556)
12	139698..140585	PHAGE_Mycopl_phiMFV1_NC_005964: HtpE; LQ356_00595; phage(gi50058557)
13	140585..142003	PHAGE_Mycopl_phiMFV1_NC_005964: HtpA; LQ356_00600; phage(gi50058558)
14	141991..143466	PHAGE_Mycopl_phiMFV1_NC_005964: HtpB; LQ356_00605; phage(gi50058559)
15	143466..144044	nucleotidyltransferase domain-containing protein; LQ356_00610
16	144182..144841	hypothetical protein; LQ356_00615
17	complement(144943..145371)	hypothetical protein; LQ356_00620
18	145260..145273	attR
19	145584..146597	PHAGE_Mycopl_phiMFV1_NC_005964: Int; LQ356_00625; phage(gi50058562)
Region 2, total 20 CDS																M. hyosynoviae B7
#	CDS Position	BLAST Hit
1	145488..145567	attL
2	146637..147125	PHAGE_Mycopl_MAV1_NC_001942: ExiS; LQ356_00630; phage(gi9630725)	Present	excisase												Present	Both
3	147671..148591	PHAGE_Mycopl_MAV1_NC_001942: putative replication protein RepB; LQ356_00635; phage(gi9630711)	Present	replicative DNA helicase most likely the primary protein involved in phage DNA replication												Present
4	148578..148724	hypothetical protein; LQ356_00640		no significant similarity found
5	148841..150520	PHAGE_Mycopl_MAV1_NC_001942: MarRP; LQ356_00645; phage(gi9630715)	Present	hypothetical protein												Present
6	150530..151069	hypothetical protein; LQ356_00650		no significant similarity found
7	151080..151394	hypothetical protein; LQ356_00655		no significant similarity found
8	151388..151930	hypothetical protein; LQ356_00660		hypothetical protein: present in MAV1-like prophage of Mycoplasma hyosynoviae strain B7												Present
9	151932..153083	PHAGE_Mycopl_MAV1_NC_001942: HtpN; LQ356_00665; phage(gi9630716)	Present	hypothetical protein												Present
10	153064..154131	PHAGE_Mycopl_MAV1_NC_001942: HtpT; LQ356_00670; phage(gi9630717)	Present	hypothetical protein												Present	Both
11	154137..155186	PHAGE_Mycopl_phiMFV1_NC_005964: HtpT; LQ356_00675; phage(gi50058555)	Other	hypothetical protein												Present	Both
12	155234..155767	PHAGE_Mycopl_MAV1_NC_001942: HtpH; LQ356_00680; phage(gi9630718)	Present	hypothetical protein												Present	Both
13	155789..156676	PHAGE_Mycopl_MAV1_NC_001942: HtpE; LQ356_00685; phage(gi9630719)	Present	hypothetical protein												Present	Both
14	156676..158094	PHAGE_Mycopl_MAV1_NC_001942: HtpA; LQ356_00690; phage(gi9630720)	Present	hypothetical protein												Present	Both
15	158082..159557	PHAGE_Mycopl_MAV1_NC_001942: HtpB; LQ356_00695; phage(gi9630721)	Present	hypothetical protein												Present	Both
16	159557..160135	nucleotidyltransferase domain-containing protein; LQ356_00700		nucleotidyltransferase domain-containing protein: present in MAV1-like prophage of Mycoplasma hyosynoviae strain B7												Present
17	160273..160932	hypothetical protein; LQ356_00705		hypothetical protein: present in MAV1-like prophage of Mycoplasma hyosynoviae strain B7												Present
18	complement(161034..161462)	hypothetical protein; LQ356_00710		hypothetical protein												Present
19	161579..161658	attR
20	161752..162765	PHAGE_Mycopl_MAV1_NC_001942: putative integrase Int; LQ356_00715; phage(gi9630724)	Present	site-specific DNA recombinase												Present	Both

## Sheet: TABLE S7
TABLE S7 - Prophage regions of M. faucium UMCG-MFM1
Prophage phiUMCG-1A
CDS	Locus_tag	Genome position	NCBI PGAP annotation
repB	LQ356_00535	130299..131219	AAA family ATPase
orf1	LQ356_00540	131206..131352	hypothetical protein
marRP	LQ356_00545	131469..133148	hypothetical protein
Δorf2	LQ356_00550	133158..133454	hypothetical protein
IS30	LQ356_00555	133511..134530	IS30 family transposase
Δorf2	LQ356_00560	134676..134978	hypothetical protein
orf3	LQ356_00565	134989..135303	hypothetical protein
orf4	LQ356_00570	135297..135839	hypothetical protein
htpN	LQ356_00575	135841..136992	htpn
htpT	LQ356_00580	136973..138040	hypothetical protein
htpT	LQ356_00585	138046..139095	hypothetical protein
htpH	LQ356_00590	139143..139676	hypothetical protein
htpE	LQ356_00595	139698..140585	hypothetical protein
htpA	LQ356_00600	140585..142003	hypothetical protein
htpB	LQ356_00605	141991..143466	hypothetical protein
orf5	LQ356_00610	143466..144044	nucleotidyltransferase domain-containing protein
orf6	LQ356_00615	144182..144841	hypothetical protein
orf7	LQ356_00620	complement(144943..145371)	hypothetical protein
int	LQ356_00625	145584..146597	tyrosine-type recombinase/integrase
exiS	LQ356_00630	146637..147125	ethanolamine utilization protein
Prophage phiUMCG-1B
CDS	Locus_tag	Genome position	NCBI PGAP annotation
repB	LQ356_00635	147671..148591	AAA family ATPase
orf1	LQ356_00640	148578..148724	hypothetical protein
marRP	LQ356_00645	148841..150520	hypothetical protein
orf2	LQ356_00650	150530..151069	hypothetical protein
orf3	LQ356_00655	151080..151394	hypothetical protein
orf4	LQ356_00660	151388..151930	hypothetical protein
htpN	LQ356_00665	151932..153083	htpn
htpT	LQ356_00670	153064..154131	hypothetical protein
htpT	LQ356_00675	154137..155186	hypothetical protein
htpH	LQ356_00680	155234..155767	hypothetical protein
htpE	LQ356_00685	155789..156676	hypothetical protein
htpA	LQ356_00690	156676..158094	hypothetical protein
htpB	LQ356_00695	158082..159557	hypothetical protein
orf5	LQ356_00700	159557..160135	nucleotidyltransferase domain-containing protein
orf6	LQ356_00705	160273..160932	hypothetical protein
orf7	LQ356_00710	complement(161034..161462)	hypothetical protein
int	LQ356_00715	161752..162765	tyrosine-type recombinase/integrase
exiS	LQ356_00720	162805..163293	ethanolamine utilization protein

## Sheet: MAV1_vs_phiUMCG-1
Position in MAV1	Gene	MAV1	phiUMCG-1	Product
		Present	repB	AAA family ATPase
		Absent	ORF1	hypothetical protein
		Present	marRP	hypothetical protein
		Absent	ORF2	hypothetical protein
		Absent	ORF3	hypothetical protein
		Ambigous	ORF4	hypothetical protein
		Present	htpN
5775..8075	htpT	Present	htpT	hypothetical protein
		Absent	htpT	hypothetical protein
		Absent	htpH	hypothetical protein
